# Supplementary material for: An Anti-inflammatory microRNA Signature Distinguishes Group 3 Innate Lymphoid Cells From Natural Killer Cells in Human Decidua
Source: Front Immunol. 2020 Feb 6;11:133. doi: 10.3389/fimmu.2020.00133 (PMC7015979; doi:10.3389/fimmu.2020.00133)
Supplement: Supplementary file 1 [file Table_1.XLSX]

## Sheet: Foglio1
Supplementary Table 1. Differentially expressed miRNAs in dILC3 versus dNK cells
ID	Transcript ID(Array Design)	Accession	Chromosome	Strand	Fold Change	P-val	FDR P-val
20500121	hsa-let-7e-5p	MIMAT0000066	chr19	+	91.67	4.43e-08	4.52e-06
20500765	hsa-miR-125a-5p	MIMAT0000443	chr19	+	44.04	1.06e-06	5.78e-05
20500778	hsa-miR-146a-5p	MIMAT0000449	chr5	+	10.22	8.25e-05	0.0024
20501176	hsa-miR-99b-5p	MIMAT0000689	chr19	+	9.62	5.82e-05	0.0018
20519463	hsa-miR-4668-5p	MIMAT0019745	chr9	+	9.04	0.0038	0.0465
20517821	hsa-miR-3613-3p	MIMAT0017991	chr13	-	7.95	0.0094	0.0822
20500152	hsa-miR-26a-5p	MIMAT0000082	chr12	-	7.53	4.48e-06	0.0002
20504298	hsa-miR-574-3p	MIMAT0003239	chr4	+	6.59	3.61e-05	0.0013
20520569	hsa-miR-5189-3p	MIMAT0027088	chr16	+	4.51	0.0002	0.0046
20500444	hsa-miR-181a-5p	MIMAT0000256	chr1	-	4.19	0.0012	0.0206
20529785	hsa-miR-8075	MIMAT0031002	chr13	+	3.96	0.0004	0.0095
20500115	hsa-let-7b-5p	MIMAT0000063	chr22	+	3.22	0.0026	0.0367
20515646	hsa-miR-3201	MIMAT0015086	chr22	+	3.1	0.0316	0.1627
20518930	hsa-miR-4529-3p	MIMAT0019068	chr18	+	3.1	0.001	0.018
20500196	hsa-miR-107	MIMAT0000104	chr10	-	3.08	7.07e-05	0.0021
20500446	hsa-miR-181b-5p	MIMAT0000257	chr1	-	3.03	0.0002	0.0052
20500117	hsa-let-7c-5p	MIMAT0000064	chr21	+	2.84	0.0427	0.187
20500191	hsa-miR-103a-3p	MIMAT0000101	chr20	+	2.79	3.76e-05	0.0013
20500119	hsa-let-7d-5p	MIMAT0000065	chr9	+	2.68	0.0004	0.0091
20500721	hsa-miR-23b-3p	MIMAT0000418	chr9	+	2.5	0.0007	0.0143
20500112	hsa-let-7a-5p	MIMAT0000062	chr11	-	2.36	0.0218	0.1347
20500148	hsa-miR-24-3p	MIMAT0000080	chr19	-	2.3	0.0003	0.008
20518881	hsa-miR-4487	MIMAT0019021	chr11	+	2.15	0.0044	0.0511
20500146	hsa-miR-23a-3p	MIMAT0000078	chr19	-	2.04	0.002	0.0306
20506797	hsa-miR-663b	MIMAT0005867	chr2	-	-2	0.0009	0.0171
20525747	hsa-miR-6893-5p	MIMAT0027686	chr8	-	-2	0.0019	0.0293
20515622	hsa-miR-3187-5p	MIMAT0019216	chr19	+	-2.01	7.46e-06	0.0003
20525023	hsa-miR-6511a-5p	MIMAT0025478	chr16	+	-2.01	0.002	0.0297
20504372	hsa-miR-625-5p	MIMAT0003294	chr14	+	-2.05	0.011	0.0902
20511549	hsa-miR-2110	MIMAT0010133	chr10	-	-2.05	0.0004	0.0092
20523018	hsa-miR-6086	MIMAT0023711	chrX	+	-2.07	0.0035	0.0434
20519555	hsa-miR-4722-5p	MIMAT0019836	chr16	-	-2.08	0.0029	0.0389
20506872	hsa-miR-1275	MIMAT0005929	chr6	-	-2.09	0.0131	0.0985
20525475	hsa-miR-6757-5p	MIMAT0027414	chr12	+	-2.12	0.0002	0.0043
20525529	hsa-miR-6784-5p	MIMAT0027468	chr17	-	-2.13	0.0113	0.0909
20518815	hsa-miR-4440	MIMAT0018958	chr2	-	-2.14	0.0017	0.0272
20519603	hsa-miR-4746-3p	MIMAT0019881	chr19	+	-2.14	0.0027	0.0369
20519642	hsa-miR-4767	MIMAT0019919	chrX	+	-2.14	0.0046	0.0522
20505791	hsa-miR-877-5p	MIMAT0004949	chr6	+	-2.15	0.0009	0.0167
20504559	hsa-miR-1224-5p	MIMAT0005458	chr3	+	-2.16	3.95e-05	0.0014
20518802	hsa-miR-4430	MIMAT0018945	chr2	+	-2.18	0.0015	0.0246
20525633	hsa-miR-6780b-5p	MIMAT0027572	chr6	+	-2.2	0.0073	0.0689
20504390	hsa-miR-637	MIMAT0003307	chr19	-	-2.22	0.0002	0.0048
20522180	hsa-miR-5739	MIMAT0023116	chr22	+	-2.22	0.0015	0.0241
20515591	hsa-miR-1260b	MIMAT0015041	chr11	+	-2.23	0.0027	0.0377
20519533	hsa-miR-4710	MIMAT0019815	chr14	-	-2.24	0.0001	0.0037
20529783	hsa-miR-8073	MIMAT0031000	chr13	+	-2.25	0.0003	0.0072
20519595	hsa-miR-4743-5p	MIMAT0019874	chr18	+	-2.27	0.0038	0.0465
20504396	hsa-miR-642a-3p	MIMAT0020924	chr19	+	-2.27	0.0326	0.1654
20504379	hsa-miR-629-5p	MIMAT0004810	chr15	-	-2.3	0.0043	0.0508
20525635	hsa-miR-6836-5p	MIMAT0027574	chr7	-	-2.3	0.0002	0.0052
20520208	hsa-miR-5006-5p	MIMAT0021033	chr13	-	-2.34	0.0001	0.0034
20526882	hsa-miR-7160-5p	MIMAT0028230	chr8	+	-2.37	0.0127	0.0965
20500718	hsa-miR-15b-5p	MIMAT0000417	chr3	+	-2.39	0.0007	0.0133
20524054	hsa-miR-6133	MIMAT0024617	chr7	+	-2.4	0.0001	0.0033
20518432	hsa-miR-3911	MIMAT0018185	chr9	-	-2.41	0.0062	0.0621
20506767	hsa-miR-1226-5p	MIMAT0005576	chr3	+	-2.44	0.0025	0.0349
20500150	hsa-miR-25-5p	MIMAT0004498	chr7	-	-2.45	0.0196	0.1251
20525623	hsa-miR-6831-5p	MIMAT0027562	chr5	-	-2.46	0.0059	0.0598
20504332	hsa-miR-595	MIMAT0003263	chr7	-	-2.55	0.0009	0.0167
20519489	hsa-miR-4685-5p	MIMAT0019771	chr10	-	-2.59	6.03e-05	0.0019
20524250	hsa-miR-6165	MIMAT0024782	chr17	+	-2.59	0.0032	0.0417
20502235	hsa-miR-18b-5p	MIMAT0001412	chrX	-	-2.6	0.0363	0.1726
20525684	hsa-miR-6861-5p	MIMAT0027623	chr12	-	-2.6	0.0001	0.0033
20525615	hsa-miR-6827-5p	MIMAT0027554	chr3	-	-2.71	7.74e-05	0.0023
20518910	hsa-miR-4513	MIMAT0019050	chr15	-	-2.72	6.14e-07	3.81e-05
20519565	hsa-miR-4725-3p	MIMAT0019844	chr17	+	-2.76	0.0296	0.1567
20519496	hsa-miR-4688	MIMAT0019777	chr11	+	-2.8	0.0016	0.0264
20529139	hsa-miR-7847-3p	MIMAT0030422	chr11	+	-2.8	0.0003	0.007
20525531	hsa-miR-6785-5p	MIMAT0027470	chr17	+	-2.81	0.0006	0.0126
20515627	hsa-miR-320e	MIMAT0015072	chr19	-	-2.83	0.0011	0.0185
20524034	hsa-miR-6124	MIMAT0024597	chr11	+	-2.84	0.0019	0.0288
20518818	hsa-miR-4443	MIMAT0018961	chr3	+	-2.86	0.0054	0.0568
20525749	hsa-miR-6894-5p	MIMAT0027688	chrX	-	-2.87	2.71e-05	0.001
20526176	hsa-miR-7109-5p	MIMAT0028115	chr22	-	-2.89	0.0002	0.0045
20525651	hsa-miR-6845-5p	MIMAT0027590	chr8	-	-2.99	0.0006	0.0128
20519702	hsa-miR-4800-3p	MIMAT0019979	chr4	-	-3.05	0.0045	0.0515
20518785	hsa-miR-4417	MIMAT0018929	chr1	+	-3.06	0.0062	0.062
20518844	hsa-miR-4462	MIMAT0018986	chr6	-	-3.1	5.01e-08	4.96e-06
20526170	hsa-miR-7106-5p	MIMAT0028109	chr12	-	-3.11	1.37e-05	0.0005
20525473	hsa-miR-6756-5p	MIMAT0027412	chr11	-	-3.16	1.42e-05	0.0005
20519663	hsa-miR-4436b-5p	MIMAT0019940	chr2	-	-3.17	4.21e-06	0.0002
20500465	hsa-miR-210-3p	MIMAT0000267	chr11	-	-3.18	0.0002	0.0044
20525699	hsa-miR-6869-5p	MIMAT0027638	chr20	-	-3.2	5.61e-07	3.51e-05
20501312	hsa-miR-345-5p	MIMAT0000772	chr14	+	-3.21	0.0029	0.0394
20525553	hsa-miR-6796-5p	MIMAT0027492	chr19	+	-3.27	5.63e-05	0.0018
20522537	hsa-miR-5787	MIMAT0023252	chr3	+	-3.33	6.08e-08	5.93e-06
20504364	hsa-miR-619-5p	MIMAT0026622	chr12	-	-3.33	4.78e-05	0.0016
20509228	hsa-miR-1910-5p	MIMAT0007884	chr16	-	-3.37	0.0004	0.0083
20504552	hsa-miR-671-5p	MIMAT0003880	chr7	+	-3.38	1.12e-07	9.49e-06
20525525	hsa-miR-6782-5p	MIMAT0027464	chr17	-	-3.38	0.0001	0.0039
20517936	hsa-miR-3679-5p	MIMAT0018104	chr2	+	-3.39	1.37e-05	0.0005
20501158	hsa-miR-106b-3p	MIMAT0004672	chr7	-	-3.41	0.0037	0.0462
20519467	hsa-miR-4669	MIMAT0019749	chr9	+	-3.53	0.0006	0.0112
20517680	hsa-miR-4298	MIMAT0016852	chr11	-	-3.54	0.0082	0.0745
20524047	hsa-miR-6127	MIMAT0024610	chr1	-	-3.55	0.0002	0.0043
20525511	hsa-miR-6775-5p	MIMAT0027450	chr16	-	-3.61	4e-06	0.0002
20519576	hsa-miR-4732-5p	MIMAT0019855	chr17	-	-3.63	0.0056	0.0584
20518801	hsa-miR-4429	MIMAT0018944	chr2	-	-3.65	0.008	0.073
20506801	hsa-miR-1207-5p	MIMAT0005871	chr8	+	-3.69	0.0005	0.0108
20525420	hsa-miR-6729-5p	MIMAT0027359	chr1	+	-3.74	2.29e-07	1.65e-05
20503102	hsa-miR-484	MIMAT0002174	chr16	+	-3.75	0.002	0.0307
20528733	hsa-miR-7704	MIMAT0030019	chr2	+	-3.88	3.18e-08	3.64e-06
20525021	hsa-miR-6510-5p	MIMAT0025476	chr17	-	-3.95	0.0019	0.0288
20519524	hsa-miR-4706	MIMAT0019806	chr14	+	-3.99	0.0003	0.0061
20519670	hsa-miR-4783-3p	MIMAT0019947	chr2	-	-4.11	0.0033	0.0422
20501243	hsa-miR-378a-3p	MIMAT0000732	chr5	+	-4.18	0.0005	0.0105
20503886	hsa-miR-505-5p	MIMAT0004776	chrX	-	-4.41	0.0001	0.004
20525719	hsa-miR-6879-5p	MIMAT0027658	chr11	+	-4.49	0.0008	0.0149
20502129	hsa-miR-425-5p	MIMAT0003393	chr3	-	-4.53	0.0002	0.0048
20521785	hsa-miR-5100	MIMAT0022259	chr10	+	-4.53	0.0002	0.0044
20517824	hsa-miR-3615	MIMAT0017994	chr17	+	-4.54	0.0013	0.0229
20509237	hsa-miR-1915-3p	MIMAT0007892	chr10	-	-4.63	1.78e-06	8.77e-05
20519679	hsa-miR-4787-5p	MIMAT0019956	chr3	+	-4.69	9.31e-08	8.35e-06
20500442	hsa-miR-34a-5p	MIMAT0000255	chr1	-	-4.73	0.001	0.0176
20525577	hsa-miR-6808-5p	MIMAT0027516	chr1	-	-4.73	1.85e-05	0.0007
20506839	hsa-miR-1247-3p	MIMAT0022721	chr14	-	-4.78	0.0007	0.0133
20500126	hsa-miR-15a-5p	MIMAT0000068	chr13	-	-4.91	0.0002	0.0061
20529774	hsa-miR-8064	MIMAT0030991	chr3	-	-4.92	6.23e-05	0.0019
20500787	hsa-miR-185-5p	MIMAT0000455	chr22	+	-4.95	0.0049	0.0541
20525743	hsa-miR-6891-5p	MIMAT0027682	chr6	-	-5.04	0.0004	0.0094
20525644	hsa-miR-6840-3p	MIMAT0027583	chr7	+	-5.05	0.0023	0.0338
20504391	hsa-miR-638	MIMAT0003308	chr19	+	-5.06	1.8e-07	1.36e-05
20500733	hsa-miR-128-3p	MIMAT0000424	chr2	+	-5.1	0.0038	0.0465
20519048	hsa-miR-3960	MIMAT0019337	chr9	+	-5.17	1.02e-07	8.89e-06
20521786	hsa-miR-5572	MIMAT0022260	chr15	+	-5.19	0.0008	0.0152
20525414	hsa-miR-6726-5p	MIMAT0027353	chr1	-	-5.22	0.0004	0.0093
20500158	hsa-miR-28-5p	MIMAT0000085	chr3	+	-5.3	0.024	0.1417
20524035	hsa-miR-6125	MIMAT0024598	chr12	+	-5.3	4.45e-07	2.89e-05
20523021	hsa-miR-6089	MIMAT0023714	chrX	+	-5.32	1.23e-07	1e-05
20500394	hsa-miR-197-5p	MIMAT0022691	chr1	+	-5.34	1.22e-05	0.0005
20519493	hsa-miR-4687-3p	MIMAT0019775	chr11	+	-5.36	6.68e-07	4.07e-05
20517903	hsa-miR-3652	MIMAT0018072	chr12	+	-5.43	7.32e-08	6.74e-06
20519439	hsa-miR-4655-5p	MIMAT0019721	chr7	-	-5.43	2.55e-06	0.0001
20523019	hsa-miR-6087	MIMAT0023712	chrX	+	-5.45	1.81e-08	2.41e-06
20529568	hsa-miR-7977	MIMAT0031180	chr3	+	-5.45	0.0002	0.0055
20523022	hsa-miR-6090	MIMAT0023715	chr11	+	-5.66	1.07e-08	1.57e-06
20525657	hsa-miR-6848-5p	MIMAT0027596	chr8	-	-5.78	0.0005	0.0102
20517701	hsa-miR-4322	MIMAT0016873	chr19	+	-5.92	1.89e-05	0.0007
20525509	hsa-miR-6774-5p	MIMAT0027448	chr16	+	-5.97	0.0034	0.0423
20517919	hsa-miR-3665	MIMAT0018087	chr13	-	-6.02	1.9e-07	1.42e-05
20503885	hsa-miR-504-3p	MIMAT0026612	chrX	-	-6.05	0.0003	0.0067
20525497	hsa-miR-6768-5p	MIMAT0027436	chr16	+	-6.07	0.0002	0.0041
20507742	hsa-miR-1469	MIMAT0007347	chr15	+	-6.08	8e-13	2.65e-09
20525517	hsa-miR-6778-5p	MIMAT0027456	chr17	-	-6.08	0.0002	0.0044
20519570	hsa-miR-4728-5p	MIMAT0019849	chr17	+	-6.23	8.32e-05	0.0024
20518931	hsa-miR-4530	MIMAT0019069	chr19	-	-6.25	4.18e-07	2.79e-05
20520577	hsa-miR-5196-5p	MIMAT0021128	chr19	+	-6.26	5.74e-05	0.0018
20525444	hsa-miR-6741-5p	MIMAT0027383	chr1	-	-6.34	8.75e-06	0.0003
20523020	hsa-miR-6088	MIMAT0023713	chr19	+	-6.41	9.45e-08	8.36e-06
20525383	hsa-miR-6716-5p	MIMAT0025844	chr11	+	-6.41	5.64e-05	0.0018
20525573	hsa-miR-6806-5p	MIMAT0027512	chr19	+	-6.41	8.02e-05	0.0024
20529779	hsa-miR-8069	MIMAT0030996	chr21	+	-6.45	1.04e-06	5.74e-05
20518892	hsa-miR-4497	MIMAT0019032	chr12	+	-6.47	8.89e-10	4.17e-07
20525533	hsa-miR-6786-5p	MIMAT0027472	chr17	+	-6.48	4.39e-09	9e-07
20517729	hsa-miR-4270	MIMAT0016900	chr3	-	-6.51	1.19e-06	6.28e-05
20500161	hsa-miR-29a-3p	MIMAT0000086	chr7	-	-6.68	0.0028	0.0384
20500783	hsa-miR-150-3p	MIMAT0004610	chr19	-	-6.76	4.38e-06	0.0002
20525683	hsa-miR-6860	MIMAT0027622	chr11	+	-6.9	5.69e-06	0.0002
20525416	hsa-miR-6727-5p	MIMAT0027355	chr1	-	-6.97	4.87e-10	2.49e-07
20506787	hsa-miR-1237-5p	MIMAT0022946	chr11	+	-7.16	3.37e-11	3.72e-08
20518882	hsa-miR-4488	MIMAT0019022	chr11	+	-7.17	5.96e-09	9.48e-07
20525448	hsa-miR-6743-5p	MIMAT0027387	chr11	+	-7.18	1.87e-06	9.13e-05
20525567	hsa-miR-6803-5p	MIMAT0027506	chr19	-	-7.33	1.32e-08	1.82e-06
20518851	hsa-miR-4466	MIMAT0018993	chr6	-	-7.53	2.53e-08	3.09e-06
20518905	hsa-miR-4508	MIMAT0019045	chr15	-	-7.56	1.16e-07	9.75e-06
20500144	hsa-miR-22-3p	MIMAT0000077	chr17	-	-7.69	4.5e-06	0.0002
20529137	hsa-miR-7845-5p	MIMAT0030420	chr2	+	-7.87	0.0003	0.0073
20525487	hsa-miR-6763-5p	MIMAT0027426	chr12	+	-7.97	2.17e-07	1.58e-05
20525609	hsa-miR-6824-5p	MIMAT0027548	chr3	-	-8	1.68e-05	0.0006
20518946	hsa-miR-4539	MIMAT0019082	chr14	-	-8.06	9.84e-07	5.53e-05
20523007	hsa-miR-6075	MIMAT0023700	chr5	-	-8.1	0.0005	0.0099
20500758	hsa-miR-152-3p	MIMAT0000438	chr17	-	-8.12	0.0002	0.0055
20506009	hsa-miR-939-5p	MIMAT0004982	chr8	-	-8.2	8.55e-05	0.0025
20518839	hsa-miR-4459	MIMAT0018981	chr5	-	-8.21	1.34e-05	0.0005
20500795	hsa-miR-193a-5p	MIMAT0004614	chr17	+	-8.5	0.0004	0.0096
20519417	hsa-miR-4640-5p	MIMAT0019699	chr6	+	-8.51	4.2e-07	2.79e-05
20525677	hsa-miR-6858-5p	MIMAT0027616	chrX	+	-8.74	3.45e-08	3.83e-06
20515641	hsa-miR-3197	MIMAT0015082	chr21	+	-8.78	0.0033	0.0417
20525561	hsa-miR-6800-5p	MIMAT0027500	chr19	+	-8.78	8.06e-05	0.0024
20525681	hsa-miR-6769b-5p	MIMAT0027620	chr1	+	-8.89	8.64e-07	5.03e-05
20519497	hsa-miR-4689	MIMAT0019778	chr1	-	-8.92	4.47e-05	0.0015
20525396	hsa-miR-6724-5p	MIMAT0025856			-9.1	2.21e-09	5.86e-07
20505608	hsa-miR-675-5p	MIMAT0004284	chr11	-	-9.24	0.0016	0.0262
20504586	hsa-miR-762	MIMAT0010313	chr16	+	-9.28	6.34e-08	6.09e-06
20517907	hsa-miR-3656	MIMAT0018076	chr11	+	-9.29	6.01e-09	9.48e-07
20525587	hsa-miR-6813-5p	MIMAT0027526	chr20	-	-9.29	0.0003	0.0077
20525599	hsa-miR-6819-5p	MIMAT0027538	chr22	-	-9.42	0.0002	0.0053
20526174	hsa-miR-7108-5p	MIMAT0028113	chr19	-	-9.8	5.15e-09	9.46e-07
20525585	hsa-miR-6812-5p	MIMAT0027524	chr20	+	-9.88	4.77e-05	0.0016
20504295	hsa-miR-572	MIMAT0003237	chr4	+	-10.02	1.08e-05	0.0004
20520198	hsa-miR-5001-5p	MIMAT0021021	chr2	-	-10.15	7.98e-07	4.68e-05
20518913	hsa-miR-4516	MIMAT0019053	chr16	+	-10.18	4.5e-09	9e-07
20506774	hsa-miR-1228-5p	MIMAT0005582	chr12	+	-10.35	2.94e-09	6.49e-07
20501206	hsa-miR-363-3p	MIMAT0000707	chrX	-	-10.45	7.09e-05	0.0021
20526182	hsa-miR-7112-5p	MIMAT0028121	chr8	-	-10.59	0.0006	0.012
20506795	hsa-miR-1202	MIMAT0005865	chr6	+	-10.71	1.44e-05	0.0005
20518807	hsa-miR-4433-3p	MIMAT0018949	chr2	+	-11.01	5.24e-06	0.0002
20500781	hsa-miR-149-3p	MIMAT0004609	chr2	+	-11.11	1.51e-09	4.76e-07
20529782	hsa-miR-8072	MIMAT0030999	chr12	-	-11.2	2.46e-08	3.09e-06
20500132	hsa-miR-18a-5p	MIMAT0000072	chr13	+	-11.43	8.37e-06	0.0003
20515638	hsa-miR-3196	MIMAT0015080	chr20	+	-11.49	1.29e-09	4.33e-07
20525467	hsa-miR-6753-5p	MIMAT0027406	chr11	+	-11.51	4.91e-06	0.0002
20514163	hsa-miR-2861	MIMAT0013802	chr9	+	-11.6	2.74e-07	1.93e-05
20517899	hsa-miR-3648	MIMAT0018068	chr21	+	-12.23	7.04e-05	0.0021
20525571	hsa-miR-6805-5p	MIMAT0027510	chr19	+	-12.27	7.08e-08	6.61e-06
20518843	hsa-miR-3135b	MIMAT0018985	chr6	-	-12.46	1.75e-06	8.65e-05
20509224	hsa-miR-1908-5p	MIMAT0007881	chr11	-	-12.52	1.73e-08	2.34e-06
20504413	hsa-miR-663a	MIMAT0003326	chr20	-	-12.57	2.52e-08	3.09e-06
20519636	hsa-miR-4763-3p	MIMAT0019913	chr22	+	-12.97	1.1e-07	9.46e-06
20525543	hsa-miR-6791-5p	MIMAT0027482	chr19	-	-13.17	4.81e-07	3.1e-05
20525565	hsa-miR-6802-5p	MIMAT0027504	chr19	-	-13.7	5.78e-05	0.0018
20525523	hsa-miR-6781-5p	MIMAT0027462	chr17	-	-13.95	0.0003	0.0072
20517736	hsa-miR-4281	MIMAT0016907	chr5	-	-14.25	5.68e-05	0.0018
20519507	hsa-miR-4695-5p	MIMAT0019788	chr1	-	-14.51	9.6e-07	5.44e-05
20515520	hsa-miR-3124-5p	MIMAT0014986	chr1	+	-14.52	7.63e-07	4.56e-05
20519441	hsa-miR-4656	MIMAT0019723	chr7	-	-14.66	1.54e-07	1.2e-05
20524053	hsa-miR-6132	MIMAT0024616	chr7	+	-14.81	8.41e-06	0.0003
20526861	hsa-miR-7150	MIMAT0028211	chr9	-	-14.82	6.3e-07	3.87e-05
20526172	hsa-miR-7107-5p	MIMAT0028111	chr12	-	-14.87	2.88e-09	6.49e-07
20518629	hsa-miR-3940-5p	MIMAT0019229	chr19	-	-14.9	2.47e-08	3.09e-06
20523017	hsa-miR-6085	MIMAT0023710	chr15	+	-15.1	3.79e-08	4.13e-06
20525593	hsa-miR-6816-5p	MIMAT0027532	chr22	-	-15.11	2.93e-10	1.77e-07
20506776	hsa-miR-1229-5p	MIMAT0022942	chr5	-	-15.49	8.14e-06	0.0003
20525603	hsa-miR-6821-5p	MIMAT0027542	chr22	+	-15.52	1.34e-06	6.98e-05
20529799	hsa-miR-8089	MIMAT0031016	chr5	-	-15.85	4.12e-08	4.26e-06
20519600	hsa-miR-4745-5p	MIMAT0019878	chr19	+	-15.93	3.9e-08	4.15e-06
20520568	hsa-miR-5189-5p	MIMAT0021120	chr16	+	-16.14	2.76e-05	0.001
20525491	hsa-miR-6765-5p	MIMAT0027430	chr14	-	-16.31	3.42e-10	1.89e-07
20501181	hsa-miR-130b-3p	MIMAT0000691	chr22	+	-16.35	0.0004	0.0088
20504342	hsa-miR-602	MIMAT0003270	chr9	+	-16.64	0.0004	0.0084
20525559	hsa-miR-6799-5p	MIMAT0027498	chr19	+	-16.79	1.41e-06	7.3e-05
20515623	hsa-miR-3187-3p	MIMAT0015069	chr19	+	-16.83	0.0005	0.0099
20515550	hsa-miR-3141	MIMAT0015010	chr5	-	-17.32	7.89e-06	0.0003
20525539	hsa-miR-6789-5p	MIMAT0027478	chr19	-	-17.83	1.43e-07	1.13e-05
20515585	hsa-miR-3162-5p	MIMAT0015036	chr11	-	-18.11	1.19e-06	6.28e-05
20529773	hsa-miR-8063	MIMAT0030990	chr15	-	-18.39	4.5e-05	0.0015
20518782	hsa-miR-1268b	MIMAT0018925	chr17	+	-18.74	1.3e-09	4.33e-07
20500164	hsa-miR-31-5p	MIMAT0000089	chr9	-	-18.85	5.17e-06	0.0002
20501277	hsa-miR-328-5p	MIMAT0026486	chr16	-	-19.84	6.81e-08	6.45e-06
20518940	hsa-miR-1587	MIMAT0019077	chrX	+	-19.88	9.48e-07	5.44e-05
20506763	hsa-miR-1225-5p	MIMAT0005572	chr16	-	-20.73	4.55e-06	0.0002
20525601	hsa-miR-6820-5p	MIMAT0027540	chr22	+	-21.02	5.3e-06	0.0002
20525661	hsa-miR-6850-5p	MIMAT0027600	chr8	-	-21.14	1.64e-07	1.26e-05
20525535	hsa-miR-6787-5p	MIMAT0027474	chr17	+	-21.23	1.01e-06	5.63e-05
20517916	hsa-miR-3663-3p	MIMAT0018085	chr10	-	-21.24	2.43e-09	5.99e-07
20519580	hsa-miR-4734	MIMAT0019859	chr17	-	-21.45	2.98e-08	3.47e-06
20518826	hsa-miR-4449	MIMAT0018968	chr4	+	-21.53	3.43e-05	0.0012
20519457	hsa-miR-4665-5p	MIMAT0019739	chr9	+	-21.59	7.96e-07	4.68e-05
20515617	hsa-miR-3185	MIMAT0015065	chr17	-	-21.69	3.69e-07	2.52e-05
20519433	hsa-miR-4651	MIMAT0019715	chr7	+	-21.7	2.33e-07	1.66e-05
20525465	hsa-miR-6752-5p	MIMAT0027404	chr11	+	-22.11	1.31e-10	9.68e-08
20525519	hsa-miR-6779-5p	MIMAT0027458	chr17	+	-22.58	1.48e-06	7.48e-05
20519525	hsa-miR-4707-5p	MIMAT0019807	chr14	-	-23.21	1.21e-10	9.68e-08
20517833	hsa-miR-3620-5p	MIMAT0022967	chr1	+	-23.74	2.92e-08	3.46e-06
20515624	hsa-miR-3188	MIMAT0015070	chr19	+	-24.02	1.63e-06	8.18e-05
20505790	hsa-miR-885-3p	MIMAT0004948	chr3	-	-24.26	1.71e-05	0.0006
20519405	hsa-miR-4632-5p	MIMAT0022977	chr1	+	-24.44	2.13e-06	0.0001
20519494	hsa-miR-1343-5p	MIMAT0027038	chr11	+	-25.51	1.4e-07	1.13e-05
20525395	hsa-miR-6723-5p	MIMAT0025855	chr1	-	-26.31	4.43e-07	2.89e-05
20519607	hsa-miR-4749-5p	MIMAT0019885	chr19	+	-26.56	4.28e-05	0.0014
20524036	hsa-miR-6126	MIMAT0024599	chr16	-	-27.14	1.21e-07	1e-05
20519609	hsa-miR-4750-5p	MIMAT0019887	chr19	+	-28.55	9.58e-07	5.44e-05
20529131	hsa-miR-4433b-3p	MIMAT0030414	chr2	-	-28.62	1.02e-08	1.54e-06
20519589	hsa-miR-4739	MIMAT0019868	chr17	-	-28.64	1.14e-06	6.13e-05
20515637	hsa-miR-3195	MIMAT0015079	chr20	+	-29.54	3.43e-06	0.0002
20506779	hsa-miR-1231	MIMAT0005586	chr1	+	-29.94	1.13e-08	1.62e-06
20519429	hsa-miR-4649-5p	MIMAT0019711	chr7	+	-29.96	2.44e-09	5.99e-07
20518879	hsa-miR-4485	MIMAT0019019	chr11	-	-30.58	1.02e-05	0.0004
20518893	hsa-miR-4498	MIMAT0019033	chr12	-	-31.11	1.91e-06	9.26e-05
20506006	hsa-miR-937-5p	MIMAT0022938	chr8	-	-31.53	2.78e-09	6.49e-07
20518904	hsa-miR-4507	MIMAT0019044	chr14	-	-32.43	6e-09	9.48e-07
20525549	hsa-miR-6794-5p	MIMAT0027488	chr19	+	-33.1	1.89e-10	1.25e-07
20526178	hsa-miR-7110-5p	MIMAT0028117	chr3	+	-33.46	4.75e-09	9e-07
20519409	hsa-miR-4634	MIMAT0019691	chr5	+	-33.54	2.29e-06	0.0001
20506865	hsa-miR-1268a	MIMAT0005922	chr15	-	-34.61	1.27e-13	8.4e-10
20519474	hsa-miR-4674	MIMAT0019756	chr9	-	-35.5	1.13e-09	4.17e-07
20518625	hsa-miR-3937	MIMAT0018352	chrX	+	-35.98	4.9e-07	3.13e-05
20506901	hsa-miR-1307-3p	MIMAT0005951	chr10	-	-37.16	0.0001	0.0031
20523000	hsa-miR-6068	MIMAT0023693	chr1	-	-38.38	5.42e-09	9.46e-07
20506781	hsa-miR-1233-5p	MIMAT0022943	chr15	-	-38.69	1.8e-07	1.36e-05
20519498	hsa-miR-4690-5p	MIMAT0019779	chr11	+	-39.38	2.91e-07	2.03e-05
20525459	hsa-miR-6749-5p	MIMAT0027398	chr11	-	-44.33	2.1e-09	5.81e-07
20525557	hsa-miR-6798-5p	MIMAT0027496	chr19	+	-44.43	2.56e-08	3.09e-06
20518880	hsa-miR-4486	MIMAT0019020	chr11	+	-45.04	5.41e-07	3.42e-05
20519592	hsa-miR-4741	MIMAT0019871	chr18	+	-45.19	6.26e-09	9.66e-07
20504273	hsa-miR-92b-5p	MIMAT0004792	chr1	+	-45.56	2.03e-07	1.49e-05
20518425	hsa-miR-3180	MIMAT0018178	chr16	-	-46.22	4.57e-06	0.0002
20518845	hsa-miR-4463	MIMAT0018987	chr6	+	-48.5	6.52e-06	0.0003
20518933	hsa-miR-4532	MIMAT0019071	chr20	+	-50.12	9.63e-12	1.6e-08
20515610	hsa-miR-3180-3p	MIMAT0015058	chr16	+	-50.16	3.94e-08	4.15e-06
20515607	hsa-miR-3178	MIMAT0015055	chr16	-	-50.37	2.04e-09	5.81e-07
20525541	hsa-miR-6790-5p	MIMAT0027480	chr19	-	-52.65	3.46e-08	3.83e-06
20509227	hsa-miR-1909-3p	MIMAT0007883	chr19	-	-58.05	1.12e-09	4.17e-07
20519626	hsa-miR-4758-5p	MIMAT0019903	chr20	-	-60.63	1.3e-10	9.68e-08
20525394	hsa-miR-6722-3p	MIMAT0025854	chr9	-	-68.77	4.96e-12	1.1e-08
20525503	hsa-miR-6771-5p	MIMAT0027442	chr16	+	-71.16	1.74e-09	5.24e-07
20506771	hsa-miR-1227-5p	MIMAT0022941	chr19	-	-74.18	4.67e-09	9e-07
20518852	hsa-miR-4467	MIMAT0018994	chr7	+	-76.11	3.75e-07	2.53e-05
20517835	hsa-miR-3621	MIMAT0018002	chr9	-	-79.38	4.04e-09	8.65e-07
20518901	hsa-miR-4505	MIMAT0019041	chr14	+	-81.94	1.7e-05	0.0006
20518887	hsa-miR-4492	MIMAT0019027	chr11	+	-97.93	1.14e-08	1.62e-06
