# Supplementary material for: An Anti-inflammatory microRNA Signature Distinguishes Group 3 Innate Lymphoid Cells From Natural Killer Cells in Human Decidua
Source: Front Immunol. 2020 Feb 6;11:133. doi: 10.3389/fimmu.2020.00133 (PMC7015979; doi:10.3389/fimmu.2020.00133)
Supplement: Supplementary file 3 [file Table_3.XLSX]

## Sheet: Foglio1
Supplementary Table 3. Differentially expressed miRNAs in dNK versus pbNK cells
ID	Transcript ID(Array Design)	Accession	Chromosome	Strand	Fold Change	P-val	FDR P-val
20526861	hsa-miR-7150	MIMAT0028211	chr9	-	8.6	3.61e-06	0.0002
20515585	hsa-miR-3162-5p	MIMAT0015036	chr11	-	6.76	1.01e-05	0.0004
20518940	hsa-miR-1587	MIMAT0019077	chrX	+	5.8	5.17e-05	0.0009
20506795	hsa-miR-1202	MIMAT0005865	chr6	+	5.42	0.0001	0.0015
20504298	hsa-miR-574-3p	MIMAT0003239	chr4	+	4.96	3.04e-05	0.0007
20506776	hsa-miR-1229-5p	MIMAT0022942	chr5	-	4.93	0.0002	0.0023
20518879	hsa-miR-4485	MIMAT0019019	chr11	-	4.76	0.0007	0.0048
20520568	hsa-miR-5189-5p	MIMAT0021120	chr16	+	4.47	0.0036	0.0143
20518843	hsa-miR-3135b	MIMAT0018985	chr6	-	4.44	2.72e-05	0.0007
20525587	hsa-miR-6813-5p	MIMAT0027526	chr20	-	4.29	0.0047	0.0169
20519417	hsa-miR-4640-5p	MIMAT0019699	chr6	+	4.28	7.98e-06	0.0003
20525565	hsa-miR-6802-5p	MIMAT0027504	chr19	-	4.25	0.0033	0.0136
20500442	hsa-miR-34a-5p	MIMAT0000255	chr1	-	4.17	0.001	0.006
20525644	hsa-miR-6840-3p	MIMAT0027583	chr7	+	4.12	0.0071	0.0226
20525444	hsa-miR-6741-5p	MIMAT0027383	chr1	-	4.06	5.67e-05	0.001
20505790	hsa-miR-885-3p	MIMAT0004948	chr3	-	3.92	0.0068	0.0219
20517903	hsa-miR-3652	MIMAT0018072	chr12	+	3.85	3.68e-07	6.39e-05
20518946	hsa-miR-4539	MIMAT0019082	chr14	-	3.85	3.73e-05	0.0008
20504342	hsa-miR-602	MIMAT0003270	chr9	+	3.84	0.0317	0.0684
20506009	hsa-miR-939-5p	MIMAT0004982	chr8	-	3.77	0.0022	0.0103
20518931	hsa-miR-4530	MIMAT0019069	chr19	-	3.63	1.04e-05	0.0004
20520577	hsa-miR-5196-5p	MIMAT0021128	chr19	+	3.63	0.0039	0.015
20524036	hsa-miR-6126	MIMAT0024599	chr16	-	3.55	0.0003	0.003
20519439	hsa-miR-4655-5p	MIMAT0019721	chr7	-	3.36	2.89e-05	0.0007
20504364	hsa-miR-619-5p	MIMAT0026622	chr12	-	3.35	4.5e-05	0.0009
20525467	hsa-miR-6753-5p	MIMAT0027406	chr11	+	3.35	0.0007	0.005
20517701	hsa-miR-4322	MIMAT0016873	chr19	+	3.22	0.0004	0.0033
20525414	hsa-miR-6726-5p	MIMAT0027353	chr1	-	3.05	0.0023	0.0104
20525684	hsa-miR-6861-5p	MIMAT0027623	chr12	-	3.03	2.35e-05	0.0006
20518807	hsa-miR-4433-3p	MIMAT0018949	chr2	+	2.93	0.0025	0.0113
20525021	hsa-miR-6510-5p	MIMAT0025476	chr17	-	2.91	0.011	0.0307
20518904	hsa-miR-4507	MIMAT0019044	chr14	-	2.88	0.0006	0.0045
20521786	hsa-miR-5572	MIMAT0022260	chr15	+	2.81	0.0091	0.0267
20525601	hsa-miR-6820-5p	MIMAT0027540	chr22	+	2.79	0.0088	0.0262
20519405	hsa-miR-4632-5p	MIMAT0022977	chr1	+	2.76	0.0073	0.0231
20518844	hsa-miR-4462	MIMAT0018986	chr6	-	2.69	1.04e-07	2.65e-05
20523007	hsa-miR-6075	MIMAT0023700	chr5	-	2.6	0.0383	0.0787
20525719	hsa-miR-6879-5p	MIMAT0027658	chr11	+	2.55	0.0226	0.0527
20519494	hsa-miR-1343-5p	MIMAT0027038	chr11	+	2.52	0.0098	0.0281
20525525	hsa-miR-6782-5p	MIMAT0027464	chr17	-	2.48	0.0005	0.0037
20519663	hsa-miR-4436b-5p	MIMAT0019940	chr2	-	2.47	2.18e-05	0.0006
20525383	hsa-miR-6716-5p	MIMAT0025844	chr11	+	2.47	0.0067	0.0217
20525549	hsa-miR-6794-5p	MIMAT0027488	chr19	+	2.45	5.4e-05	0.001
20525609	hsa-miR-6824-5p	MIMAT0027548	chr3	-	2.45	0.0013	0.0071
20529131	hsa-miR-4433b-3p	MIMAT0030414	chr2	-	2.45	0.0018	0.0088
20517833	hsa-miR-3620-5p	MIMAT0022967	chr1	+	2.44	0.0046	0.0168
20525559	hsa-miR-6799-5p	MIMAT0027498	chr19	+	2.43	0.0092	0.0269
20504273	hsa-miR-92b-5p	MIMAT0004792	chr1	+	2.42	0.0121	0.033
20526170	hsa-miR-7106-5p	MIMAT0028109	chr12	-	2.41	0.0001	0.0016
20518625	hsa-miR-3937	MIMAT0018352	chrX	+	2.4	0.0096	0.0276
20529774	hsa-miR-8064	MIMAT0030991	chr3	-	2.38	0.0013	0.0074
20506763	hsa-miR-1225-5p	MIMAT0005572	chr16	-	2.36	0.0186	0.0458
20504572	hsa-miR-1301-3p	MIMAT0005797	chr2	-	2.35	0.0156	0.0399
20525681	hsa-miR-6769b-5p	MIMAT0027620	chr1	+	2.35	0.0022	0.0103
20519409	hsa-miR-4634	MIMAT0019691	chr5	+	2.32	0.0327	0.0699
20519524	hsa-miR-4706	MIMAT0019806	chr14	+	2.32	0.0042	0.0159
20525683	hsa-miR-6860	MIMAT0027622	chr11	+	2.31	0.003	0.0127
20524053	hsa-miR-6132	MIMAT0024616	chr7	+	2.3	0.0177	0.0439
20504372	hsa-miR-625-5p	MIMAT0003294	chr14	+	2.29	0.0033	0.0136
20518878	hsa-miR-4484	MIMAT0019018	chr10	+	2.29	0.0044	0.0163
20525749	hsa-miR-6894-5p	MIMAT0027688	chrX	-	2.28	0.0001	0.0015
20519555	hsa-miR-4722-5p	MIMAT0019836	chr16	-	2.26	0.0007	0.0047
20525513	hsa-miR-6776-5p	MIMAT0027452	chr17	-	2.25	0.0065	0.0213
20518785	hsa-miR-4417	MIMAT0018929	chr1	+	2.23	0.0369	0.0765
20525519	hsa-miR-6779-5p	MIMAT0027458	chr17	+	2.21	0.0129	0.0346
20503885	hsa-miR-504-3p	MIMAT0026612	chrX	-	2.2	0.0453	0.0899
20519433	hsa-miR-4651	MIMAT0019715	chr7	+	2.19	0.0288	0.0634
20518910	hsa-miR-4513	MIMAT0019050	chr15	-	2.18	6.92e-06	0.0003
20525459	hsa-miR-6749-5p	MIMAT0027398	chr11	-	2.12	0.003	0.0129
20519592	hsa-miR-4741	MIMAT0019871	chr18	+	2.11	0.0084	0.0253
20517936	hsa-miR-3679-5p	MIMAT0018104	chr2	+	2.1	0.0036	0.0143
20506767	hsa-miR-1226-5p	MIMAT0005576	chr3	+	2.08	0.0098	0.0282
20509227	hsa-miR-1909-3p	MIMAT0007883	chr19	-	2.08	0.0057	0.0194
20519570	hsa-miR-4728-5p	MIMAT0019849	chr17	+	2.05	0.021	0.05
20523021	hsa-miR-6089	MIMAT0023714	chrX	+	2.04	0.0004	0.0032
20500465	hsa-miR-210-3p	MIMAT0000267	chr11	-	2.02	0.0078	0.0239
20517919	hsa-miR-3665	MIMAT0018087	chr13	-	2	0.0009	0.0057
20500148	hsa-miR-24-3p	MIMAT0000080	chr19	-	-2	0.0013	0.0071
20501279	hsa-miR-342-5p	MIMAT0004694	chr14	+	-2.06	0.0023	0.0106
20506896	hsa-miR-664a-5p	MIMAT0005948	chr1	-	-2.08	0.0007	0.0048
20501157	hsa-miR-106b-5p	MIMAT0000680	chr7	-	-2.13	0.0079	0.0242
20500196	hsa-miR-107	MIMAT0000104	chr10	-	-2.19	0.0003	0.0031
20500128	hsa-miR-16-5p	MIMAT0000069	chr13	-	-2.21	0.0007	0.0051
20506872	hsa-miR-1275	MIMAT0005929	chr6	-	-2.23	0.003	0.0126
20500119	hsa-let-7d-5p	MIMAT0000065	chr9	+	-2.24	0.0011	0.0064
20500787	hsa-miR-185-5p	MIMAT0000455	chr22	+	-2.25	0.0116	0.032
20500395	hsa-miR-197-3p	MIMAT0000227	chr1	+	-2.26	0.0272	0.0606
20500721	hsa-miR-23b-3p	MIMAT0000418	chr9	+	-2.3	0.0009	0.0055
20500436	hsa-miR-7-1-3p	MIMAT0004553	chr9	-	-2.32	0.0013	0.0072
20502123	hsa-miR-423-5p	MIMAT0004748	chr17	+	-2.38	0.0435	0.087
20500191	hsa-miR-103a-3p	MIMAT0000101	chr20	+	-2.4	8.85e-05	0.0013
20503794	hsa-miR-146b-3p	MIMAT0004766	chr10	+	-2.41	0.0109	0.0305
20518801	hsa-miR-4429	MIMAT0018944	chr2	-	-2.45	0.0429	0.086
20502129	hsa-miR-425-5p	MIMAT0003393	chr3	-	-2.46	0.0038	0.0147
20500798	hsa-miR-195-5p	MIMAT0000461	chr17	-	-2.49	0.0095	0.0276
20500715	hsa-let-7i-5p	MIMAT0000415	chr12	+	-2.52	0.0009	0.0058
20515627	hsa-miR-320e	MIMAT0015072	chr19	-	-2.59	0.0019	0.0093
20519650	hsa-miR-4772-3p	MIMAT0019927	chr2	+	-2.59	0.0083	0.0251
20503878	hsa-miR-501-3p	MIMAT0004774	chrX	+	-2.62	0.0005	0.004
20501278	hsa-miR-328-3p	MIMAT0000752	chr16	-	-2.63	8.5e-06	0.0003
20519467	hsa-miR-4669	MIMAT0019749	chr9	+	-2.65	0.0123	0.0334
20500761	hsa-miR-191-5p	MIMAT0000440	chr3	-	-2.66	4.1e-05	0.0008
20500131	hsa-miR-17-3p	MIMAT0000071	chr13	+	-2.71	0.0215	0.0508
20500723	hsa-miR-27b-3p	MIMAT0000419	chr9	+	-2.72	0.0091	0.0267
20503876	hsa-miR-500a-3p	MIMAT0002871	chrX	+	-2.77	0.0004	0.0035
20501036	hsa-miR-200c-3p	MIMAT0000617	chr12	+	-2.78	0.0071	0.0227
20500758	hsa-miR-152-3p	MIMAT0000438	chr17	-	-2.85	0.0125	0.0338
20503811	hsa-miR-181d-5p	MIMAT0002821	chr19	+	-2.86	0.0052	0.0183
20501276	hsa-miR-330-3p	MIMAT0000751	chr19	-	-2.9	0.0469	0.0924
20500151	hsa-miR-25-3p	MIMAT0000081	chr7	-	-2.92	0.0063	0.0207
20501158	hsa-miR-106b-3p	MIMAT0004672	chr7	-	-2.94	0.0106	0.0298
20500187	hsa-miR-29b-1-5p	MIMAT0004514	chr7	-	-3.01	0.0007	0.0046
20518432	hsa-miR-3911	MIMAT0018185	chr9	-	-3.05	0.0048	0.0173
20525623	hsa-miR-6831-5p	MIMAT0027562	chr5	-	-3.05	0.0002	0.0019
20502446	hsa-miR-451a	MIMAT0001631	chr17	-	-3.06	0.0091	0.0267
20515591	hsa-miR-1260b	MIMAT0015041	chr11	+	-3.12	0.0017	0.0086
20500126	hsa-miR-15a-5p	MIMAT0000068	chr13	-	-3.19	0.0027	0.0118
20503886	hsa-miR-505-5p	MIMAT0004776	chrX	-	-3.19	0.0013	0.0071
20500159	hsa-miR-28-3p	MIMAT0004502	chr3	+	-3.31	0.0042	0.0159
20500713	hsa-let-7g-5p	MIMAT0000414	chr3	-	-3.5	0.0008	0.0053
20504569	hsa-miR-1271-5p	MIMAT0005796	chr5	+	-3.77	0.0078	0.024
20500117	hsa-let-7c-5p	MIMAT0000064	chr21	+	-3.84	0.0021	0.0098
20500488	hsa-miR-223-3p	MIMAT0000280	chrX	+	-3.89	0.0023	0.0104
20500112	hsa-let-7a-5p	MIMAT0000062	chr11	-	-3.9	0.0015	0.008
20500123	hsa-let-7f-5p	MIMAT0000067	chr9	+	-3.92	0.0236	0.0545
20500115	hsa-let-7b-5p	MIMAT0000063	chr22	+	-4.12	0.0003	0.0027
20500144	hsa-miR-22-3p	MIMAT0000077	chr17	-	-4.16	0.0029	0.0123
20500765	hsa-miR-125a-5p	MIMAT0000443	chr19	+	-4.37	0.0035	0.014
20511549	hsa-miR-2110	MIMAT0010133	chr10	-	-4.5	1.15e-08	4.01e-06
20500778	hsa-miR-146a-5p	MIMAT0000449	chr5	+	-4.64	0.0008	0.0053
20503908	hsa-miR-532-3p	MIMAT0004780	chrX	+	-4.66	0.0008	0.0051
20500156	hsa-miR-27a-5p	MIMAT0004501	chr19	-	-4.88	5.65e-06	0.0003
20500158	hsa-miR-28-5p	MIMAT0000085	chr3	+	-5.01	0.0029	0.0125
20500448	hsa-miR-181c-5p	MIMAT0000258	chr19	+	-5.09	5.16e-10	3.42e-07
20501295	hsa-miR-324-3p	MIMAT0000762	chr17	-	-5.41	0.001	0.0059
20501298	hsa-miR-339-5p	MIMAT0000764	chr7	-	-5.96	4.74e-07	7.31e-05
20500746	hsa-miR-140-3p	MIMAT0004597	chr16	+	-6.28	0.0007	0.0051
20500424	hsa-miR-30d-5p	MIMAT0000245	chr8	-	-6.61	2.31e-06	0.0002
20501182	hsa-miR-30e-5p	MIMAT0000692	chr1	+	-6.61	0.0001	0.0017
20500782	hsa-miR-150-5p	MIMAT0000451	chr19	-	-6.75	2.68e-06	0.0002
20501299	hsa-miR-339-3p	MIMAT0004702	chr7	-	-6.75	1.62e-06	0.0001
20500385	hsa-miR-192-5p	MIMAT0000222	chr11	-	-7.43	0.0002	0.0018
20503880	hsa-miR-502-3p	MIMAT0004775	chrX	+	-8	0.0004	0.0033
20500152	hsa-miR-26a-5p	MIMAT0000082	chr12	-	-8.01	1.42e-06	0.0001
20500444	hsa-miR-181a-5p	MIMAT0000256	chr1	-	-8.33	2.94e-06	0.0002
20500446	hsa-miR-181b-5p	MIMAT0000257	chr1	-	-8.45	5.47e-07	8.06e-05
20500161	hsa-miR-29a-3p	MIMAT0000086	chr7	-	-8.61	9.09e-05	0.0013
20500797	hsa-miR-194-5p	MIMAT0000460	chr1	-	-8.65	5.32e-07	8.02e-05
20500121	hsa-let-7e-5p	MIMAT0000066	chr19	+	-9.03	1.42e-05	0.0005
20500769	hsa-miR-126-3p	MIMAT0000445	chr9	+	-9.27	5.33e-06	0.0003
20500724	hsa-miR-30b-5p	MIMAT0000420	chr8	-	-10.45	0.0018	0.0089
20503793	hsa-miR-146b-5p	MIMAT0002809	chr10	+	-11.16	0.0005	0.0041
20501286	hsa-miR-151a-5p	MIMAT0004697	chr8	-	-27.65	7.58e-09	2.79e-06
20503105	hsa-miR-486-5p	MIMAT0002177	chr8	-	-42.02	2.07e-08	6.87e-06
20500445	hsa-miR-181a-2-3p	MIMAT0004558	chr9	+	-70.16	4.36e-06	0.0003
