# Supplementary material for: An Anti-inflammatory microRNA Signature Distinguishes Group 3 Innate Lymphoid Cells From Natural Killer Cells in Human Decidua
Source: Front Immunol. 2020 Feb 6;11:133. doi: 10.3389/fimmu.2020.00133 (PMC7015979; doi:10.3389/fimmu.2020.00133)
Supplement: Supplementary file 4 [file Table_4.XLSX]

## Sheet: Foglio1
Supplementary Table 4. Differentially expressed miRNAs in all the comparisons (dILC3 vs dNK, dILC3 vs pbNK, dNK vs pbNK)
ID	Transcript ID(Array Design)	Accession	ILC3 NCR+ Avg (log2)	dNK Avg (log2)	pNK Avg (log2)	Cell type F-Test	Cell type FDR F-Test
20523021	hsa-miR-6089	MIMAT0023714	9.81	12.22	11.19	5.02e-07	2.83e-05
20517919	hsa-miR-3665	MIMAT0018087	9.77	12.35	11.35	7.76e-07	3.96e-05
20500121	hsa-let-7e-5p	MIMAT0000066	7.76	1.24	4.41	1.6e-07	1.14e-05
20500446	hsa-miR-181b-5p	MIMAT0000257	7.46	5.86	8.94	2.05e-06	8.22e-05
20500765	hsa-miR-125a-5p	MIMAT0000443	6.31	0.84	2.97	4.25e-06	0.0001
20504298	hsa-miR-574-3p	MIMAT0003239	6.07	3.35	1.04	3.79e-07	2.39e-05
20500787	hsa-miR-185-5p	MIMAT0000455	4.27	6.58	7.75	0.0003	0.003
20518843	hsa-miR-3135b	MIMAT0018985	4.24	7.88	5.73	3.77e-06	0.0001
20519433	hsa-miR-4651	MIMAT0019715	3.74	8.17	7.04	7.74e-07	3.96e-05
20502129	hsa-miR-425-5p	MIMAT0003393	3.4	5.57	6.87	1.53e-05	0.0004
20519494	hsa-miR-1343-5p	MIMAT0027038	3.35	8.02	6.69	5.03e-07	2.83e-05
20517833	hsa-miR-3620-5p	MIMAT0022967	3.3	7.87	6.58	1.05e-07	7.98e-06
20506872	hsa-miR-1275	MIMAT0005929	3.23	4.29	5.45	0.0003	0.0025
20518801	hsa-miR-4429	MIMAT0018944	2.66	4.53	5.82	0.0013	0.0074
20519405	hsa-miR-4632-5p	MIMAT0022977	2.44	7.05	5.58	8.44e-06	0.0002
20500158	hsa-miR-28-5p	MIMAT0000085	2.1	4.51	6.83	0.0004	0.0032
20518904	hsa-miR-4507	MIMAT0019044	2.01	7.03	5.5	2.3e-08	2.42e-06
20500144	hsa-miR-22-3p	MIMAT0000077	1.97	4.92	6.97	7.9e-07	4e-05
20525519	hsa-miR-6779-5p	MIMAT0027458	1.8	6.3	5.16	5.65e-06	0.0002
20519592	hsa-miR-4741	MIMAT0019871	1.74	7.24	6.16	1.99e-08	2.16e-06
20500161	hsa-miR-29a-3p	MIMAT0000086	1.74	4.48	7.58	7.77e-06	0.0002
20501158	hsa-miR-106b-3p	MIMAT0004672	1.72	3.49	5.05	0.0003	0.0025
20515627	hsa-miR-320e	MIMAT0015072	1.43	2.94	4.31	3.52e-05	0.0006
20511549	hsa-miR-2110	MIMAT0010133	1.43	2.47	4.64	3.43e-09	6.83e-07
20525459	hsa-miR-6749-5p	MIMAT0027398	1.42	6.89	5.81	6.91e-09	1.04e-06
20500126	hsa-miR-15a-5p	MIMAT0000068	1.32	3.62	5.29	1.57e-05	0.0004
20504273	hsa-miR-92b-5p	MIMAT0004792	1.18	6.69	5.41	7.28e-07	3.83e-05
20529131	hsa-miR-4433b-3p	MIMAT0030414	1.15	5.99	4.7	3.74e-08	3.71e-06
20520568	hsa-miR-5189-5p	MIMAT0021120	1.13	5.14	2.98	9.84e-05	0.0013
20518879	hsa-miR-4485	MIMAT0019019	1.03	5.96	3.71	3.23e-05	0.0006
20515591	hsa-miR-1260b	MIMAT0015041	1.01	2.17	3.81	6.16e-05	0.0009
20525549	hsa-miR-6794-5p	MIMAT0027488	0.97	6.02	4.73	7.18e-10	2.33e-07
20523007	hsa-miR-6075	MIMAT0023700	0.97	3.99	2.61	0.0016	0.0087
20518940	hsa-miR-1587	MIMAT0019077	0.97	5.28	2.75	2.73e-06	0.0001
20525623	hsa-miR-6831-5p	MIMAT0027562	0.88	2.18	3.79	1.8e-05	0.0004
20519467	hsa-miR-4669	MIMAT0019749	0.88	2.7	4.1	6.73e-05	0.001
20504342	hsa-miR-602	MIMAT0003270	0.87	4.93	2.99	0.0013	0.0075
20525681	hsa-miR-6769b-5p	MIMAT0027620	0.86	4.01	2.78	3.49e-06	0.0001
20518807	hsa-miR-4433-3p	MIMAT0018949	0.83	4.29	2.74	2.03e-05	0.0004
20506776	hsa-miR-1229-5p	MIMAT0022942	0.82	4.77	2.47	2.12e-05	0.0004
20515585	hsa-miR-3162-5p	MIMAT0015036	0.81	4.99	2.23	2.1e-06	8.31e-05
20518432	hsa-miR-3911	MIMAT0018185	0.8	2.07	3.68	0.0002	0.0022
20503886	hsa-miR-505-5p	MIMAT0004776	0.75	2.89	4.57	7.09e-06	0.0002
20519570	hsa-miR-4728-5p	MIMAT0019849	0.75	3.39	2.35	0.0003	0.0028
20524036	hsa-miR-6126	MIMAT0024599	0.72	5.48	3.65	4.94e-07	2.82e-05
20518625	hsa-miR-3937	MIMAT0018352	0.71	5.88	4.62	1.85e-06	7.64e-05
20525683	hsa-miR-6860	MIMAT0027622	0.71	3.49	2.28	2.22e-05	0.0004
20509227	hsa-miR-1909-3p	MIMAT0007883	0.71	6.57	5.51	3.4e-09	6.83e-07
20503885	hsa-miR-504-3p	MIMAT0026612	0.69	3.28	2.14	0.001	0.0063
20506009	hsa-miR-939-5p	MIMAT0004982	0.68	3.71	1.8	0.0002	0.0024
20525601	hsa-miR-6820-5p	MIMAT0027540	0.67	5.07	3.59	2.1e-05	0.0004
20518946	hsa-miR-4539	MIMAT0019082	0.66	3.67	1.72	2.63e-06	9.9e-05
20506763	hsa-miR-1225-5p	MIMAT0005572	0.66	5.03	3.79	1.75e-05	0.0004
20524053	hsa-miR-6132	MIMAT0024616	0.65	4.54	3.34	3.27e-05	0.0006
20525383	hsa-miR-6716-5p	MIMAT0025844	0.63	3.31	2.01	0.0002	0.0021
20505790	hsa-miR-885-3p	MIMAT0004948	0.61	5.21	3.24	6.59e-05	0.001
20525559	hsa-miR-6799-5p	MIMAT0027498	0.6	4.67	3.39	5.5e-06	0.0002
20529774	hsa-miR-8064	MIMAT0030991	0.57	2.87	1.62	0.0002	0.0018
20525565	hsa-miR-6802-5p	MIMAT0027504	0.56	4.33	2.24	0.0002	0.002
20519409	hsa-miR-4634	MIMAT0019691	0.55	5.62	4.4	8.24e-06	0.0002
20500758	hsa-miR-152-3p	MIMAT0000438	0.54	3.56	5.07	3.3e-05	0.0006
20525467	hsa-miR-6753-5p	MIMAT0027406	0.51	4.04	2.29	1.72e-05	0.0004
20525609	hsa-miR-6824-5p	MIMAT0027548	0.42	3.42	2.13	5.49e-05	0.0009
